# Supplementary material for: Correlation of Transcriptomics and FDG-PET SUVmax Indicates Reciprocal Expression of Stemness-Related Transcription Factor and Neuropeptide Signaling Pathways in Glucose Metabolism of Ewing Sarcoma
Source: Cancers (Basel). 2022 Dec 5;14(23):5999. doi: 10.3390/cancers14235999 (PMC9735504; doi:10.3390/cancers14235999)
Supplement: Supplementary file 1 [file cancers-14-05999-s001.zip]

Archive with 2 entries (2 files):
- SupplFigures.pdf
- SupplTables.xlsx
