# Supplementary material for: Correlation of Transcriptomics and FDG-PET SUVmax Indicates Reciprocal Expression of Stemness-Related Transcription Factor and Neuropeptide Signaling Pathways in Glucose Metabolism of Ewing Sarcoma
Source: Cancers (Basel). 2022 Dec 5;14(23):5999. doi: 10.3390/cancers14235999 (PMC9735504; doi:10.3390/cancers14235999)
Supplement: Supplementary file 1 [file cancers-14-05999-s001.zip › SupplTables.xlsx]

## Sheet: Suppl.Table S1
Suppl. Table S1: Patients' metadata including clinical data, genetic data, tissue data, survival data and image data.na=not available/ not applicable.
Patient	ID	Sex	Genetics	Disease State	Sample Type	Therapy	Age	Event death (0=no, 1=yes)	Overall survival (months)	Overall survival group	PET modality	SUVmax	SUV group
patient_1	sample_1	male	EWS-FLI1	Primary Disease	Tumor	Untreated	10	0	27	long survival	PET-MR	1.898	low
patient_2	sample_2	male	EWS-FLI1	Relapse	Metastasis	Under therapy	12	1	18	short survival	PET-CT	2.019	low
patient_3	sample_3	male	EWS-FLI1	Relapse	Metastasis	Untreated	28	0	1	na	PET-CT	2.641	low
patient_4	sample_4	female	EWS-ETV1	Relapse	Metastasis	Untreated	6	0	24	long survival	PET-CT	2.685	low
patient_5	sample_5	female	EWSR1	Relapse	Metastasis	Under therapy	18	1	21	short survival	PET-CT	2.756	low
patient_6	sample_6	male	EWS-FLI1	Relapse	Metastasis	Untreated	17	1	32	long survival	PET-CT	2.889	low
patient_4	sample_7	female	EWS-ETV1	Relapse	Metastasis	Under therapy	7	0	19	na	PET-CT	4.323	low
patient_7	sample_8	female	EWS-FLI1	Relapse	Metastasis	Untreated	31	1	21	short survival	PET-CT	4.567	low
patient_8	sample_9	male	EWS-FLI1	Primary Disease	Tumor	Untreated	10	0	34	long survival	PET-MR	5.084	low
patient_9	sample_10	female	EWS-FLI1	Relapse	Tumor	Untreated	24	1	22	short survival	PET-CT	5.387	high
patient_10	sample_11	female	EWS-FLI1	Relapse	Metastasis	Untreated	3	1	3	short survival	PET-CT	6.046	high
patient_11	sample_12	female	EWS-FLI1	Relapse	Metastasis	Untreated	17	0	37	long survival	PET-CT	7.08	high
patient_12	sample_13	male	EWS-ERG	Primary Disease	Metastasis	Under therapy	14	1	21	short survival	PET-MR	7.391	high
patient_13	sample_14	female	EWS-FLI1	Relapse	Metastasis	Untreated	27	1	10	short survival	PET-CT	8.517	high
patient_12	sample_15	male	EWS-ERG	Primary Disease	Metastasis	Under therapy	15	1	21	short survival	PET-MR	9.553	high
patient_14	sample_16	female	na	Relapse	Metastasis	Untreated	18	1	7	short survival	PET-CT	9.617	high
patient_15	sample_17	male	EWS-FLI1	Primary Disease	Tumor	Untreated	5	0	76	long survival	PET-CT	12.26	high
patient_16	sample_18	female	EWS-FLI1	Relapse	Metastasis	Under therapy	8	1	2	short survival	PET-CT	13.578	high
patient_17	sample_19	female	EWS-FLI1	Relapse	Tumor	Under therapy	11	1	6	short survival	PET-CT	21.269	high

## Sheet: Suppl.Table S2
Suppl. Table S2: List of 1491 “potential survival genes” from external datasets, of which 1376 are present in our cohort.
GeneSymbol_EntrezID	Present in our cohort
AADAT_51166	yes
ABCA5_23461	yes
ABCG2_9429	yes
ABHD13_84945	yes
ABLIM1_3983	yes
ABRACL_58527	yes
ABRAXAS1_84142	yes
ACADM_34	yes
ACKR3_57007	yes
ACPP_55	yes
ACSL5_51703	yes
ACSM3_6296	yes
ACTL6A_86	yes
ADAM23_8745	yes
ADAM9_8754	yes
ADAMDEC1_27299	yes
ADAMTS1_9510	yes
ADAMTS15_170689	yes
ADAMTS9_56999	yes
ADAMTSL3_57188	yes
ADARB2_105	yes
ADCY10P1_221442	yes
ADGRA2_25960	yes
ADGRG6_57211	yes
ADO_84890	yes
ADORA3_140	yes
ADSSL1_122622	no
AEBP2_121536	yes
AGA_175	yes
AHNAK2_113146	yes
AHR_196	yes
AK3_50808	yes
ALDH18A1_5832	yes
ALDH1A1_216	yes
ALDH1L1-AS2_100862662	no
ALDH3A2_224	yes
ALDH5A1_7915	yes
ALDH6A1_4329	yes
ALK_238	yes
ALMS1_7840	yes
ALS2_57679	yes
ALX1_8092	yes
AMDHD1_144193	yes
AMN1_196394	yes
AMPH_273	yes
AMT_275	yes
AMY2B_280	yes
ANGPTL2_23452	yes
ANKRA2_57763	yes
ANKRD23_200539	yes
ANKRD29_147463	yes
ANKRD49_54851	yes
ANO1_55107	yes
ANO10_55129	yes
ANO4_121601	yes
ANP32A_8125	yes
ANPEP_290	yes
ANXA11_311	yes
ANXA7_310	yes
AOAH_313	yes
AP1G2_8906	yes
AP4B1_10717	yes
APBA2_321	yes
APELA_100506013	no
APLNR_187	yes
APLP1_333	yes
APLP2_334	yes
APMAP_57136	yes
APOBEC3C_27350	yes
APOO_79135	yes
ARF4_378	yes
ARFIP1_27236	yes
ARGLU1_55082	yes
ARHGAP18_93663	yes
ARHGAP19_84986	yes
ARHGAP31_57514	yes
ARHGAP5_394	yes
ARHGEF12_23365	yes
ARHGEF6_9459	yes
ARL6IP5_10550	yes
ARNTL_406	yes
ART3_419	yes
ASAP1-IT1_29065	no
ASIP_434	yes
ASPH_444	yes
ASPM_259266	yes
ASPN_54829	yes
ASXL3_80816	yes
ATE1_11101	yes
ATF5_22809	yes
ATP11A_23250	yes
ATP13A3_79572	yes
ATP1A1_476	yes
ATP5LP2_53410	no
ATP6AP1L_92270	yes
ATP6V0D2_245972	yes
ATP6V1B2_526	yes
ATP6V1C1_528	yes
ATP8B1_5205	yes
ATXN7L3B_552889	yes
AUTS2_26053	yes
B2M_567	yes
BAG4_9530	yes
BAHD1_22893	yes
BARD1_580	yes
BAZ2B_29994	yes
BCL11B_64919	yes
BDP1_55814	yes
BEX2_84707	yes
BEX4_56271	yes
BHLHE40_8553	yes
BICD1_636	yes
BLM_641	yes
BMPER_168667	yes
BOC_91653	yes
BTAF1_9044	yes
BTBD1_53339	yes
C11orf58_10944	yes
C11orf70_85016	no
C11orf71_54494	yes
C12orf29_91298	yes
C12orf57_113246	yes
C14orf28_122525	yes
C14orf39_317761	yes
C1D_10438	yes
C1GALT1_56913	yes
C1orf112_55732	yes
C2CD2_25966	yes
C3_718	yes
C5_727	yes
CA2_760	yes
CA9_768	yes
CACNA2D3_55799	yes
CAD_790	yes
CADPS2_93664	yes
CALCA_796	yes
CAMK1G_57172	yes
CAMK2D_817	yes
CAPN6_827	yes
CAPZB_832	yes
CARD16_114769	yes
CARD6_84674	yes
CARD8-AS1_100505812	no
CARF_79800	yes
CARHSP1_23589	yes
CASP1_834	yes
CAT_847	yes
CAVIN4_347273	yes
CBR4_84869	yes
CCDC152_100129792	no
CCDC178_374864	yes
CCDC191_57577	yes
CCDC77_84318	yes
CCDC90B_60492	yes
CCL19_6363	yes
CCL4_6351	yes
CCL8_6355	yes
CCNA1_8900	yes
CCNB2_9133	yes
CCNC_892	yes
CCNH_902	yes
CCT2_10576	yes
CCT4_10575	yes
CCT6A_908	yes
CCT6B_10693	yes
CD164_8763	yes
CD200_4345	yes
CD34_947	yes
CD47_961	yes
CD52_1043	yes
CD55_1604	yes
CD59_966	yes
CD7_924	yes
CD74_972	yes
CD99P1_401577	no
CDC25C_995	yes
CDC37L1_55664	yes
CDCA7_83879	yes
CDCA7L_55536	yes
CDCA8_55143	yes
CDH13_1012	yes
CDH2_1000	yes
CDH8_1006	yes
CDK13_8621	yes
CDK2_1017	yes
CDKL2_8999	yes
CDKN2C_1031	yes
CDON_50937	yes
CEACAM21_90273	yes
CEACAM6_4680	yes
CEBPG_1054	yes
CEMIP_57214	yes
CENPA_1058	yes
CENPC_1060	yes
CENPK_64105	yes
CENPO_79172	yes
CEP135_9662	yes
CEP192_55125	yes
CEP44_80817	yes
CEP55_55165	yes
CEP70_80321	yes
CERK_64781	yes
CERS6_253782	yes
CFAP69_79846	yes
CFAP70_118491	yes
CGAS_115004	yes
CGNL1_84952	yes
CHAD_1101	yes
CHAF1B_8208	yes
CHD7_55636	yes
CHD9_80205	yes
CHGB_1114	yes
CHN1_1123	yes
CHRM3_1131	yes
CHRNA1_1134	yes
CIT_11113	yes
CKS2_1164	yes
CLEC2B_9976	yes
CLGN_1047	yes
CLHC1_130162	yes
CLIC4_25932	yes
CLK4_57396	yes
CLMP_79827	yes
CLOCK_9575	yes
CLVS2_134829	yes
CMAHP_8418	yes
CNIH1_10175	yes
CNKSR3_154043	yes
CNTNAP5_129684	yes
COG5_10466	yes
COL11A1_1301	yes
COL21A1_81578	yes
COL3A1_1281	yes
COL5A2_1290	yes
COL6A6_131873	yes
COPS4_51138	yes
COPZ2_51226	yes
COTL1_23406	yes
COX6C_1345	yes
CPA3_1359	yes
CPB2_1361	yes
CPEB4_80315	yes
CPNE2_221184	yes
CPNE4_131034	yes
CPNE8_144402	yes
CPPED1_55313	yes
CPQ_10404	yes
CREG1_8804	yes
CREM_1390	yes
CRIP2_1397	yes
CRIPAK_285464	no
CRISPLD2_83716	yes
CRLS1_54675	yes
CRMP1_1400	yes
CRYGS_1427	yes
CSE1L_1434	yes
CSMD3_114788	yes
CSNK1G3_1456	yes
CSNK2A2_1459	yes
CSPG5_10675	yes
CSRNP3_80034	yes
CSRP2_1466	yes
CST1_1469	yes
CTBS_1486	yes
CTLA4_1493	yes
CTPS1_1503	yes
CTSC_1075	yes
CTSE_1510	yes
CTSF_8722	yes
CTSO_1519	yes
CTSV_1515	yes
CUBN_8029	yes
CUX2_23316	yes
CXCL13_10563	yes
CXCL16_58191	yes
CYB5R4_51167	yes
CYBRD1_79901	yes
CYC1_1537	yes
CYFIP2_26999	yes
CYP20A1_57404	yes
CYP2J2_1573	yes
CYP2R1_120227	yes
CYP4X1_260293	yes
DAAM1_23002	yes
DAB2_1601	yes
DANCR_57291	no
DAP_1611	yes
DAPK1_1612	yes
DBF4_10926	yes
DBI_1622	yes
DCP1B_196513	yes
DCT_1638	yes
DCTN4_51164	yes
DCTN6_10671	yes
DCUN1D4_23142	yes
DDHD2_23259	yes
DDR1_780	yes
DDX21_9188	yes
DDX43_55510	yes
DDX52_11056	yes
DDX60_55601	yes
DEK_7913	yes
DENND4A_10260	yes
DENND4C_55667	yes
DENR_8562	yes
DERL1_79139	yes
DGKD_8527	yes
DGLUCY_80017	yes
DHCR24_1718	yes
DHRS7_51635	yes
DHX32_55760	yes
DIAPH2_1730	yes
DIAPH3_81624	yes
DIRAS2_54769	yes
DLC1_10395	yes
DLG2_1740	yes
DLG5_9231	yes
DLGAP5_9787	yes
DLX1_1745	yes
DLX3_1747	yes
DLX4_1748	yes
DMD_1756	yes
DMXL1_1657	yes
DNAJA4_55466	yes
DNAJC12_56521	yes
DNAJC3_5611	yes
DNASE1L3_1776	yes
DNM3_26052	yes
DNM3OS_100628315	no
DNMT1_1786	yes
DNMT3B_1789	yes
DOCK10_55619	yes
DOCK4_9732	yes
DOPEY1_23033	no
DPCD_25911	yes
DPY19L2_283417	yes
DPY19L3_147991	yes
DPY19L4_286148	yes
DPYSL2_1808	yes
DPYSL3_1809	yes
DPYSL5_56896	yes
DRAM1_55332	yes
DSCAM_1826	yes
DSCC1_79075	yes
DTNB_1838	yes
DUSP6_1848	yes
DWORF_100507537	no
DYSF_8291	yes
DZIP3_9666	yes
E2F7_144455	yes
E2F8_79733	yes
EBF3_253738	yes
EBLN3P_100506710	no
ECD_11319	yes
ECHDC2_55268	yes
ECM2_1842	yes
EDN1_1906	yes
EEF1E1_9521	yes
EFNB2_1948	yes
EFR3A_23167	yes
EGR2_1959	yes
EHD2_30846	yes
EHHADH_1962	yes
EIF2S3_1968	yes
EIF3E_3646	yes
EIF3H_8667	yes
EIF3I_8668	yes
EIF5B_9669	yes
ELF1_1997	yes
ELL2_22936	yes
ELOVL2_54898	yes
ELP1_8518	yes
ELSPBP1_64100	yes
EMC2_9694	yes
EML1_2009	yes
EMP3_2014	yes
ENDOD1_23052	yes
ENO1_2023	yes
ENOSF1_55556	yes
ENPP1_5167	yes
ENTPD1_953	yes
EPAS1_2034	yes
EPB41L3_23136	yes
EPC1_80314	yes
EPHA5_2044	yes
EPHA5-AS1_100144602	no
EPHB3_2049	yes
EPM2AIP1_9852	yes
EPOR_2057	yes
EPS8_2059	yes
ERVK13-1_100507321	yes
ESD_2098	yes
ESM1_11082	yes
ESPL1_9700	yes
ESRP1_54845	yes
ETNK1_55500	yes
EVA1C_59271	yes
EVL_51466	yes
EWSAT1_283673	yes
EXOSC7_23016	yes
EXT1_2131	yes
EXTL2_2135	yes
EZR_7430	yes
F11-AS1_285441	no
F2R_2149	yes
FAAH2_158584	yes
FAM110B_90362	yes
FAM114A2_10827	yes
FAM13C_220965	yes
FAM149B1_317662	yes
FAM155A_728215	no
FAM171A1_221061	yes
FAM184A_79632	yes
FAM214A_56204	yes
FAM216A_29902	yes
FAM229B_619208	yes
FAM46A_55603	no
FAM49A_81553	yes
FAM84B_157638	no
FANCA_2175	yes
FANCD2_2177	yes
FANCI_55215	yes
FAR2_55711	yes
FARP1_10160	yes
FARSB_10056	yes
FAT1_2195	yes
FAXDC2_10826	yes
FBXO15_201456	yes
FBXO16_157574	yes
FBXO32_114907	yes
FBXO36_130888	yes
FEZ1_9638	yes
FGF14_2259	yes
FGF2_2247	yes
FGFR2_2263	yes
FGL2_10875	yes
FIGN_55137	yes
FLNC_2318	yes
FLRT2_23768	yes
FLRT3_23767	yes
FMO2_2327	yes
FMO3_2328	yes
FMO4_2329	yes
FMO5_2330	yes
FMOD_2331	yes
FNBP1L_54874	yes
FNDC3B_64778	yes
FNIP2_57600	yes
FOLH1_2346	yes
FOS_2353	yes
FOXM1_2305	yes
FPGT_8790	yes
FRK_2444	yes
FRRS1L_23732	yes
FRZB_2487	yes
FSTL5_56884	yes
FTL_2512	yes
FUBP1_8880	yes
FUCA2_2519	yes
FUT9_10690	yes
FXYD5_53827	yes
FZD3_7976	yes
GAB1_2549	yes
GABBR1_2550	yes
GABRR1_2569	yes
GADD45A_1647	yes
GADD45B_4616	yes
GAL3ST4_79690	yes
GALNT1_2589	yes
GALNT10_55568	yes
GALNT12_79695	yes
GALNT17_64409	yes
GALNT3_2591	yes
GALNT7_51809	yes
GARS_2617	no
GAS1RR_100506834	no
GATA2_2624	yes
GBAT2_101927886	no
GBE1_2632	yes
GCA_25801	yes
GCC2_9648	yes
GCH1_2643	yes
GDF11_10220	yes
GDPD1_284161	yes
GEM_2669	yes
GFPT1_2673	yes
GFPT2_9945	yes
GGH_8836	yes
GHITM_27069	yes
GIMAP1_170575	yes
GIMAP4_55303	yes
GIMAP7_168537	yes
GINM1_116254	yes
GINS1_9837	yes
GLB1L2_89944	yes
GLCE_26035	yes
GLRX_2745	yes
GLT1D1_144423	yes
GMFG_9535	yes
GMNN_51053	yes
GNA14_9630	yes
GNAL_2774	yes
GNB5_10681	yes
GNG12_55970	yes
GNG2_54331	yes
GNL2_29889	yes
GNPTAB_79158	yes
GNS_2799	yes
GOLIM4_27333	yes
GOLM1_51280	yes
GPATCH4_54865	yes
GPNMB_10457	yes
GPR137B_7107	yes
GPR174_84636	yes
GPR20_2843	yes
GPX3_2878	yes
GRAMD1C_54762	yes
GREM1_26585	yes
GRIA2_2891	yes
GRIA3_2892	yes
GRIP2_80852	yes
GRK5_2869	yes
GRP_2922	yes
GRPR_2925	yes
GSAP_54103	yes
GSDME_1687	yes
GSN_2934	yes
GSR_2936	yes
GSTA4_2941	yes
GSTM3_2947	yes
GSTM5_2949	yes
GTPBP4_23560	yes
GULP1_51454	yes
GUSBP1_728411	yes
GYG1_2992	yes
GYG2_8908	yes
H1F0_3005	no
H2AFV_94239	no
H2AFY2_55506	no
HACD1_9200	yes
HACD3_51495	yes
HACD4_401494	yes
HAGLROS_102800310	no
HAND2_9464	yes
HAPLN4_404037	yes
HAUS6_54801	yes
HAX1_10456	yes
HBP1_26959	yes
HCCS_3052	yes
HCG4B_80868	no
HDGFL3_50810	yes
HEATR5A_25938	yes
HEBP1_50865	yes
HEG1_57493	yes
HELQ_113510	yes
HENMT1_113802	yes
HERC5_51191	yes
HERC6_55008	yes
HERPUD1_9709	yes
HEY2_23493	yes
HGF_3082	yes
HGSNAT_138050	yes
HIGD2A_192286	yes
HILPDA_29923	yes
HIST1H2BD_3017	no
HIST1H2BK_85236	no
HIST1H4C_8364	no
HLA-B_3106	yes
HLA-DOB_3112	yes
HLA-E_3133	yes
HMCN1_83872	yes
HMGCS1_3157	yes
HMGN5_79366	yes
HMOX1_3162	yes
HOXB5_3215	yes
HOXB6_3216	yes
HOXB7_3217	yes
HOXC8_3224	yes
HOXD10_3236	yes
HOXD11_3237	yes
HOXD8_3234	yes
HOXD9_3235	yes
HPGD_3248	yes
HSD11B1_3290	yes
HSD17B11_51170	yes
HSD17B8_7923	yes
HSDL2_84263	yes
HSPA13_6782	yes
HSPA9_3313	yes
HSPB6_126393	yes
HTATIP2_10553	yes
HTR1F_3355	yes
IARS_3376	no
ICAM5_7087	yes
ID2_3398	yes
ID3_3399	yes
IDH2_3418	yes
IFI27_3429	yes
IFI30_10437	yes
IFI44_10561	yes
IFI44L_10964	yes
IFIT1_3434	yes
IFIT3_3437	yes
IFNGR1_3459	yes
IFRD1_3475	yes
IGFBPL1_347252	yes
IGHM_3507	yes
IGHV1-46_28465	no
IGHV3-23_28442	no
IGHV3-72_28410	no
IGLV3-19_28797	no
IGLV4-3_28786	no
IKZF2_22807	yes
IL17RD_54756	yes
IL6_3569	yes
IL6ST_3572	yes
ILF3-AS1_147727	no
IMPDH2_3615	yes
INE1_8552	yes
INPP4B_8821	yes
INPP5D_3635	yes
INSIG1_3638	yes
INSR_3643	yes
INTS6L_203522	yes
INTS7_25896	yes
INTS9_55756	yes
IRAK3_11213	yes
IRF2_3660	yes
ISLR_3671	yes
ITFG1_81533	yes
ITGA7_3679	yes
ITGB2_3689	yes
ITGBL1_9358	yes
ITM2B_9445	yes
ITM2C_81618	yes
ITPR1_3708	yes
ITPR3_3710	yes
JAGN1_84522	yes
JAK1_3716	yes
JAK2_3717	yes
JAM2_58494	yes
JAM3_83700	yes
JARID2_3720	yes
JAZF1_221895	yes
JCAD_57608	yes
JKAMP_51528	yes
KBTBD2_25948	yes
KBTBD8_84541	yes
KCNE3_10008	yes
KDELR2_11014	yes
KDM1A_23028	yes
KHDRBS3_10656	yes
KIAA0040_9674	yes
KIAA0355_9710	yes
KIAA0930_23313	yes
KIAA1107_23285	yes
KIAA1549L_25758	yes
KIAA1841_84542	yes
KIAA1958_158405	yes
KIF11_3832	yes
KIF13B_23303	yes
KIF14_9928	yes
KIF15_56992	yes
KIF20A_10112	yes
KIRREL3_84623	yes
KL_9365	yes
KLF10_7071	yes
KLF8_11279	yes
KLHDC10_23008	yes
KLHDC2_23588	yes
KLHL24_54800	yes
KLHL28_54813	yes
KLHL5_51088	yes
KLK1_3816	yes
KLRC4_8302	yes
KMO_8564	yes
KNOP1_400506	yes
KPNA2_3838	yes
KPNB1_3837	yes
KRT10_3858	yes
KRT12_3859	yes
KRT19_3880	yes
LAMA2_3908	yes
LAMC1_3915	yes
LAMP5_24141	yes
LAPTM4A_9741	yes
LARP4_113251	yes
LBH_81606	yes
LCORL_254251	yes
LDB2_9079	yes
LDLRAD3_143458	yes
LDOC1_23641	yes
LEPROT_54741	yes
LGALS3BP_3959	yes
LGALS8_3964	yes
LGMN_5641	yes
LHFPL6_10186	yes
LIAS_11019	yes
LIG4_3981	yes
LINC00173_100287569	yes
LINC00424_100874182	no
LINC00648_100506433	no
LINC00944_387895	no
LINC01006_100506380	yes
LINC01139_339535	no
LINC01238_102723927	no
LINC01252_338817	no
LINC01614_105373869	no
LINC02180_102467079	no
LINC02482_105374366	no
LMCD1_29995	yes
LMLN_89782	yes
LMNB1_4001	yes
LMOD3_56203	yes
LOC100128361_100128361	no
LOC100129617_100129617	no
LOC100270804_100270804	no
LOC100379224_100379224	no
LOC100505728_100505728	no
LOC100506124_100506124	no
LOC100506497_100506497	no
LOC100507642_100507642	no
LOC101060391_101060391	no
LOC101926967_101926967	no
LOC101928047_101928047	no
LOC101929552_101929552	no
LOC101929988_101929988	no
LOC102724929_102724929	no
LOC105373991_105373991	no
LOC105375666_105375666	no
LOC105376059_105376059	no
LOC107984428_107984428	no
LOC107984659_107984659	no
LOC107985182_107985182	no
LOC107985206_107985206	no
LOC107985393_107985393	no
LOC107985861_107985861	no
LOC107985946_107985946	yes
LOC145474_145474	no
LOC389906_389906	no
LOC400927-CSNK1E_102800317	no
LOC401261_401261	yes
LOC403323_403323	no
LOC728392_728392	yes
LOC730101_730101	no
LOC90246_90246	no
LONRF1_91694	yes
LOXL2_4017	yes
LPAR4_2846	yes
LPAR6_10161	yes
LPCAT1_79888	yes
LPIN1_23175	yes
LPXN_9404	yes
LRBA_987	yes
LRP12_29967	yes
LRP1B_53353	yes
LRRC6_23639	yes
LRRC8D_55144	yes
LRRCC1_85444	yes
LRRK2_120892	yes
LRRTM4_80059	yes
LSM10_84967	yes
LSM5_23658	yes
LSM8_51691	yes
LYPD1_116372	yes
MAB21L2_10586	yes
MACF1_23499	yes
MAD2L2_10459	yes
MAML2_84441	yes
MAMLD1_10046	yes
MAN1B1-AS1_100289341	no
MAN2A1_4124	yes
MANSC1_54682	yes
MAP1B_4131	yes
MAP2K3_5606	yes
MAP7D2_256714	yes
MAPT_4137	yes
MAPT-AS1_100128977	yes
MARS_4141	no
MASTL_84930	yes
MBNL2_10150	yes
MCAM_4162	yes
MCCC1_56922	yes
MCCC2_64087	yes
MCM10_55388	yes
MCM2_4171	yes
MCM5_4174	yes
MCTP1_79772	yes
MDH1B_130752	yes
MEG9_100507257	no
MEGF9_1955	yes
MFAP2_4237	yes
MFSD1_64747	yes
MFSD8_256471	yes
MGARP_84709	yes
MICAL1_64780	yes
MICAL2_9645	yes
MICAL3_57553	yes
MINDY2_54629	yes
MIR100HG_399959	no
MIR155HG_114614	no
MIR570HG_440993	yes
MKLN1_4289	yes
MLC1_23209	yes
MME_4311	yes
MND1_84057	yes
MPHOSPH9_10198	yes
MPP6_51678	yes
MPV17L_255027	yes
MPZL2_10205	yes
MR1_3140	yes
MRAS_22808	yes
MRPL13_28998	yes
MRPL53_116540	yes
MRPS35_60488	yes
MRPS9_64965	yes
MS4A6A_64231	yes
MSX2_4488	yes
MT1F_4494	yes
MT1X_4501	yes
MTFR1_9650	yes
MTPAP_55149	yes
MTSS1_9788	yes
MTURN_222166	yes
MUC19_283463	yes
MUM1L1_139221	no
MX1_4599	yes
MX2_4600	yes
MXRA5_25878	yes
MXRA8_54587	yes
MYBL2_4605	yes
MYBPC2_4606	yes
MYEF2_50804	yes
MYH1_4619	yes
MYH8_4626	yes
MYL2_4633	yes
MYO10_4651	yes
MYO1B_4430	yes
MYO1E_4643	yes
MYPN_84665	yes
N4BP2_55728	yes
NAE1_8883	yes
NAF1_92345	yes
NAP1L2_4674	yes
NAPB_63908	yes
NAPEPLD_222236	yes
NBEA_26960	yes
NBR1_4077	yes
NCAPG2_54892	yes
NCAPH_23397	yes
NCKAP1L_3071	yes
NCOA4_8031	yes
NDC80_10403	yes
NDFIP2_54602	yes
NDP_4693	yes
NDRG1_10397	yes
NDST4_64579	yes
NDUFA12_55967	yes
NDUFA4_4697	yes
NDUFA8_4702	yes
NDUFS1_4719	yes
NDUFS6_4726	yes
NEB_4703	yes
NEBL_10529	yes
NEDD4L_23327	yes
NEDD9_4739	yes
NEFL_4747	yes
NEFM_4741	yes
NEK3_4752	yes
NELL1_4745	yes
NELL2_4753	yes
NETO2_81831	yes
NFIB_4781	yes
NFIX_4784	yes
NFKB1_4790	yes
NHP2_55651	yes
NHSL1_57224	yes
NID2_22795	yes
NIFK_84365	yes
NIPSNAP3A_25934	yes
NIPSNAP3B_55335	yes
NKAIN2_154215	yes
NKX6-1_4825	yes
NLGN1_22871	yes
NLRP1_22861	yes
NMI_9111	yes
NMRAL2P_344887	yes
NOB1_28987	yes
NOTCH2_4853	yes
NOTCH3_4854	yes
NPC2_10577	yes
NPHP3_27031	yes
NPNT_255743	yes
NPTN_27020	yes
NPTXR_23467	yes
NPY_4852	yes
NPY1R_4886	yes
NPY5R_4889	yes
NR0B1_190	yes
NR1D2_9975	yes
NR1H3_10062	yes
NRCAM_4897	yes
NRDC_4898	yes
NRG1_3084	yes
NRK_203447	yes
NRP1_8829	yes
NRP2_8828	yes
NSUN7_79730	yes
NT5DC1_221294	yes
NT5DC2_64943	yes
NTNG1_22854	yes
NTRK3_4916	yes
NUCB2_4925	yes
NUDCD2_134492	yes
NUDT12_83594	yes
NUPR1_26471	yes
NXPH2_11249	yes
OAS1_4938	yes
OGDHL_55753	yes
OGT_8473	yes
OIP5_11339	yes
OLFML2A_169611	yes
OPTN_10133	yes
OR10H1_26539	yes
OR7D2_162998	yes
ORC6_23594	yes
OSBPL3_26031	yes
OSBPL9_114883	yes
OSGIN2_734	yes
OTOGL_283310	yes
OTUD6B-AS1_100506365	no
OTX2_5015	yes
P3H1_64175	yes
P4HA1_5033	yes
P4HTM_54681	yes
PADI2_11240	yes
PAN3_255967	yes
PAPLN_89932	yes
PAPPA_5069	yes
PAQR5_54852	yes
PARM1_25849	yes
PARP8_79668	yes
PARPBP_55010	yes
PARVA_55742	yes
PBX1_5087	yes
PCDH11Y_83259	yes
PCDH7_5099	yes
PCDHB3_56132	yes
PCDHB4_56131	yes
PCDHGC3_5098	yes
PCF11_51585	yes
PCMTD2_55251	yes
PCNX4_64430	yes
PCSK1_5122	yes
PDCD4_27250	yes
PDE3A_5139	yes
PDE4B_5142	yes
PDE8B_8622	yes
PDE9A_5152	yes
PDGFC_56034	yes
PDIA4_9601	yes
PDIA5_10954	yes
PDLIM1_9124	yes
PDP1_54704	yes
PDSS1_23590	yes
PDXK_8566	yes
PEAK1_79834	yes
PEG3_5178	yes
PEG3-AS1_100169890	no
PELI2_57161	yes
PENK_5179	yes
PER1_5187	yes
PFKM_5213	yes
PGAP1_80055	yes
PGD_5226	yes
PHAX_51808	yes
PHF14_9678	yes
PHGDH_26227	yes
PHKA1_5255	yes
PHKA2_5256	yes
PHLDA1_22822	yes
PHLDB2_90102	yes
PHLPP1_23239	yes
PHTF1_10745	yes
PIEZO2_63895	yes
PIGF_5281	yes
PIK3C3_5289	yes
PIK3CA_5290	yes
PIK3CG_5294	yes
PIK3IP1_113791	yes
PILRA_29992	yes
PINX1_54984	yes
PIP4P2_55529	yes
PIWIL4_143689	yes
PJA2_9867	yes
PKIA_5569	yes
PKNOX2_63876	yes
PKP1_5317	yes
PLA2G7_7941	yes
PLAG1_5324	yes
PLAGL1_5325	yes
PLCE1_51196	yes
PLCL1_5334	yes
PLCL2_23228	yes
PLCXD1_55344	yes
PLCXD3_345557	yes
PLEK_5341	yes
PLEKHA5_54477	yes
PLEKHA7_144100	yes
PLEKHB2_55041	yes
PLEKHF1_79156	yes
PLN_5350	yes
PLPP1_8611	yes
PLSCR1_5359	yes
PLSCR4_57088	yes
PLXDC2_84898	yes
PLXNB1_5364	yes
PMAIP1_5366	yes
PMEPA1_56937	yes
PMFBP1_83449	yes
PNPLA3_80339	yes
POC1B_282809	yes
PODN_127435	yes
PODXL_5420	yes
POLE_5426	yes
POLE2_5427	yes
POLK_51426	yes
POLQ_10721	yes
POLR1E_64425	yes
POLR3GL_84265	yes
POPDC2_64091	yes
POT1_25913	yes
PPARG_5468	yes
PPBP_5473	yes
PPFIA2_8499	yes
PPM1L_151742	yes
PPP1R1C_151242	yes
PPP1R3B_79660	yes
PPP2R2A_5520	yes
PPT1_5538	yes
PRAME_23532	yes
PRELID1_27166	yes
PRIM1_5557	yes
PRKAB2_5565	yes
PRMT5_10419	yes
PRMT6_55170	yes
PRO1804_100133319	no
PROM1_8842	yes
PROS1_5627	yes
PRPH_5630	yes
PRRC2C_23215	yes
PRRT2_112476	yes
PRSS35_167681	yes
PSD3_23362	yes
PSMA3-AS1_379025	no
PSMD10_5716	yes
PTAR1_375743	yes
PTBP3_9991	yes
PTCH1_5727	yes
PTCHD1_139411	yes
PTER_9317	yes
PTGDS_5730	yes
PTGER2_5732	yes
PTPN20_26095	yes
PTPN22_26191	yes
PTPRB_5787	yes
PTPRK_5796	yes
PTPRM_5797	yes
PTPRU_10076	yes
PTTG1_9232	yes
PTTG1IP_754	yes
PUS7_54517	yes
PVT1_5820	no
PWRN2_791115	no
PXDN_7837	yes
PXYLP1_92370	yes
PYGM_5837	yes
PYY2_23615	yes
QTRT2_79691	yes
RAB11FIP1_80223	yes
RAB31_11031	yes
RABGEF1_27342	yes
RAD51AP1_10635	yes
RAP1GAP_5909	yes
RAP1GDS1_5910	yes
RAPGEF2_9693	yes
RAPGEF6_51735	yes
RARRES2_5919	yes
RASA1_5921	yes
RASAL2_9462	yes
RASSF2_9770	yes
RBFOX2_23543	yes
RBM26-AS1_100505538	no
RBM41_55285	yes
RBM43_375287	yes
RBM47_54502	yes
RBMS3_27303	yes
RDX_5962	yes
REC8_9985	yes
RECK_8434	yes
REEP4_80346	yes
REV1_51455	yes
RFC3_5983	yes
RFLNB_359845	yes
RFTN2_130132	yes
RFWD2_64326	no
RFWD3_55159	yes
RGS10_6001	yes
RGS17_26575	yes
RGS2_5997	yes
RGS5_8490	yes
RHBDD2_57414	yes
RHOBTB1_9886	yes
RHOH_399	yes
RHOJ_57381	yes
RIDA_10247	yes
RIMBP2_23504	yes
RIPK2_8767	yes
RIPK4_54101	yes
RIT1_6016	yes
RMI1_80010	yes
RNASE6_6039	yes
RND3_390	yes
RNF175_285533	yes
RNPC3_55599	no
ROBO1_6091	yes
ROR1_4919	yes
RPF2_84154	yes
RPL22_6146	yes
RPL22L1_200916	yes
RPL39L_116832	yes
RPRD1A_55197	yes
RPS27L_51065	yes
RRAD_6236	yes
RRM2_6241	yes
RRS1_23212	yes
RSL24D1_51187	yes
RSPH3_83861	yes
RTN4_57142	yes
RUBCNL_80183	yes
RYR2_6262	yes
S100A11P1_729659	no
S100B_6285	yes
S1PR3_1903	yes
SAAL1_113174	yes
SALL1_6299	yes
SAMD13_148418	yes
SAMD3_154075	yes
SCAMP5_192683	yes
SCD5_79966	yes
SCML2_10389	yes
SCN2A_6326	yes
SCN9A_6335	yes
SCNN1G_6340	yes
SCYL2_55681	yes
SEC11C_90701	yes
SEC14L1_6397	yes
SEC24B_10427	yes
SELENBP1_8991	yes
SELENOK_58515	yes
SELENOP_6414	yes
SELENOW_6415	yes
SEM1_7979	yes
SENP7_57337	yes
SEPT10_151011	no
SEPT11_55752	no
SERTM1_400120	yes
SEZ6L_23544	yes
SFMBT1_51460	yes
SFTA1P_207107	no
SFXN1_94081	yes
SGCE_8910	yes
SGIP1_84251	yes
SH2D2A_9047	yes
SH3BP5-AS1_100505696	no
SH3KBP1_30011	yes
SH3PXD2A_9644	yes
SH3RF1_57630	yes
SHCBP1_79801	yes
SHISA6_388336	yes
SHOC2_8036	yes
SIAE_54414	yes
SIAH3_283514	yes
SIDT2_51092	yes
SIK3_23387	yes
SIRPA_140885	yes
SIRT1_23411	yes
SIX1_6495	yes
SKAP2_8935	yes
SKIL_6498	yes
SLAIN2_57606	yes
SLC11A2_4891	yes
SLC16A1_6566	yes
SLC17A8_246213	yes
SLC1A4_6509	yes
SLC20A1_6574	yes
SLC24A3_57419	yes
SLC25A25_114789	yes
SLC25A33_84275	no
SLC26A10_65012	yes
SLC27A2_11001	yes
SLC29A1_2030	yes
SLC2A13_114134	yes
SLC33A1_9197	yes
SLC35A5_55032	yes
SLC35F1_222553	yes
SLC35F2_54733	yes
SLC38A2_54407	yes
SLC38A4_55089	yes
SLC39A10_57181	yes
SLC3A2_6520	yes
SLC44A2_57153	yes
SLC6A1_6529	yes
SLC6A15_55117	yes
SLC7A11_23657	yes
SLC7A7_9056	yes
SLC9B2_133308	yes
SLCO1C1_53919	yes
SLFN11_91607	yes
SLIT2_9353	yes
SMARCA1_6594	yes
SMARCC1_6599	yes
SMC3_9126	yes
SMC4_10051	yes
SMC6_79677	yes
SMPDL3A_10924	yes
SMYD2_56950	yes
SNAI1_6615	yes
SNAP25_6616	yes
SNAP91_9892	yes
SNAPC3_6619	yes
SNCAIP_9627	yes
SNF8_11267	yes
SNHG21_100505616	no
SNHG3_8420	no
SNORA64_26784	yes
SNRNP48_154007	yes
SNRPB_6628	yes
SNRPB2_6629	yes
SNRPD2_6633	yes
SNRPD3_6634	yes
SNTB1_6641	yes
SNX13_23161	yes
SNX16_64089	yes
SNX7_51375	yes
SNX9_51429	yes
SOD2_6648	yes
SOX11_6664	yes
SOX2_6657	yes
SP100_6672	yes
SPARC_6678	yes
SPART_23111	yes
SPAST_6683	yes
SPC25_57405	yes
SPG11_80208	yes
SPHKAP_80309	yes
SPON1_10418	yes
SPP1_6696	yes
SQLE_6713	yes
SQOR_58472	yes
SRPX_8406	yes
SRPX2_27286	yes
SRSF10_10772	yes
SRSF12_135295	yes
SSBP2_23635	yes
SSBP3_23648	yes
SSH1_54434	yes
SSPN_8082	yes
SSR2_6746	yes
ST13_6767	yes
ST3GAL6_10402	yes
ST6GAL2_84620	yes
ST6GALNAC2_10610	yes
ST7-AS1_93653	no
ST8SIA1_6489	yes
ST8SIA4_7903	yes
STAC3_246329	yes
STAG1_10274	yes
STAR_6770	yes
STARD9_57519	yes
STAT5A_6776	yes
STAT6_6778	yes
STC2_8614	yes
STEAP1_26872	yes
STEAP1B_256227	yes
STEAP2_261729	yes
STIL_6491	yes
STK26_51765	yes
STMP1_647087	no
STRIP2_57464	yes
STXBP5_134957	yes
STYXL1_51657	yes
SUCLA2_8803	yes
SUGT1_10910	yes
SUOX_6821	yes
SUPT16H_11198	yes
SUPT4H1_6827	yes
SYCE1_93426	yes
SYDE2_84144	yes
SYNE1_23345	yes
SYNE2_23224	yes
SYPL1_6856	yes
SYT1_6857	yes
SYT6_148281	yes
SYTL4_94121	yes
TAB2_23118	yes
TACC1_6867	yes
TACC3_10460	yes
TAF9B_51616	yes
TANC2_26115	yes
TARBP1_6894	yes
TATDN1P1_728737	no
TATDN3_128387	no
TBC1D15_64786	yes
TBC1D19_55296	yes
TBC1D4_9882	yes
TBC1D8B_54885	yes
TBCA_6902	yes
TCEAL2_140597	yes
TCIM_56892	yes
TDRD3_81550	yes
TENM2_57451	yes
TES_26136	yes
TESC_54997	yes
TET1_80312	yes
TET2_54790	yes
TFB1M_51106	yes
TFPI_7035	yes
TGFB2_7042	yes
TGFBR1_7046	yes
THNSL1_79896	yes
THNSL2_55258	yes
THRB_7068	yes
TIAM1_7074	yes
TIAM2_26230	yes
TIGAR_57103	yes
TIGD1_200765	yes
TIGIT_201633	yes
TIMELESS_8914	yes
TIMP1_7076	yes
TLR4_7099	yes
TMEFF2_23671	yes
TMEM131L_23240	yes
TMEM135_65084	yes
TMEM176A_55365	yes
TMEM176B_28959	yes
TMEM19_55266	yes
TMEM220_388335	yes
TMEM256_254863	yes
TMEM263_90488	yes
TMEM45A_55076	yes
TMEM47_83604	yes
TMEM68_137695	yes
TMEM70_54968	yes
TMSB15A_11013	yes
TMTC2_160335	yes
TNFRSF10A_8797	yes
TNFSF8_944	yes
TNKS_8658	yes
TNNC1_7134	yes
TNNI2_7136	yes
TNNT1_7138	yes
TNNT3_7140	yes
TNS3_64759	yes
TOMM70_9868	yes
TOP2B_7155	yes
TOPBP1_11073	yes
TPD52_7163	yes
TPI1_7167	yes
TPM1_7168	yes
TRAJ41_28714	yes
TRAM1L1_133022	yes
TRAM2-AS1_401264	no
TRAPPC4_51399	yes
TRAPPC6B_122553	yes
TRBC1_28639	no
TRDV3_28516	no
TRGV5P_6979	yes
TRHDE_29953	yes
TRIB2_28951	yes
TRIL_9865	yes
TRIM16L_147166	no
TRIM38_10475	yes
TRIM6_117854	yes
TRMT12_55039	yes
TRMT13_54482	yes
TROAP_10024	yes
TRPC1_7220	yes
TRPC4_7223	yes
TRPC6_7225	yes
TRPM4_54795	yes
TSC22D3_1831	yes
TSHZ2_128553	yes
TSNAX_7257	yes
TSPAN14_81619	yes
TSPAN2_10100	yes
TSPAN7_7102	yes
TSPYL2_64061	yes
TSR2_90121	yes
TTC14_151613	yes
TTC3_7267	yes
TTC30A_92104	yes
TTC8_123016	yes
TUBA1A_7846	yes
TUBA1C_84790	yes
TUBA4A_7277	yes
TUFT1_7286	yes
TUSC3_7991	yes
TXLNG_55787	yes
TYMS_7298	yes
TYSND1_219743	yes
UAP1_6675	yes
UBE2C_11065	yes
UBE2FP1_100421436	no
UBE2J1_51465	yes
UBE3D_90025	yes
UBXN10-AS1_101928017	no
UBXN4_23190	yes
UCP2_7351	yes
UFL1_23376	yes
URB2_9816	yes
USO1_8615	yes
USP1_7398	yes
USP27X_389856	yes
USP31_57478	yes
USP45_85015	yes
USP53_54532	yes
USP54_159195	yes
UTP14A_10813	yes
UTRN_7402	yes
VAMP1_6843	yes
VAV3_10451	yes
VCAM1_7412	yes
VDAC3_7419	yes
VPS4B_9525	yes
WASHC5_9897	yes
WDFY3_23001	yes
WDR19_57728	yes
WDR41_55255	yes
WDR75_84128	yes
WNK1_65125	yes
WSB2_55884	yes
WWOX_51741	yes
XAGE2_9502	yes
XKR4_114786	yes
XPNPEP3_63929	yes
XPOT_11260	yes
XRCC5_7520	yes
XYLT1_64131	yes
YBX3_8531	yes
YIPF5_81555	yes
YPEL5_51646	yes
ZBED5-AS1_729013	no
ZBTB18_10472	yes
ZBTB20_26137	yes
ZBTB8OS_339487	yes
ZC3H6_376940	yes
ZCCHC6_79670	no
ZDHHC21_340481	yes
ZEB1_6935	yes
ZFAND5_7763	yes
ZFC3H1_196441	yes
ZFHX4_79776	yes
ZHX2_22882	yes
ZMPSTE24_10269	yes
ZNF106_64397	yes
ZNF112_7771	yes
ZNF117_51351	no
ZNF182_7569	yes
ZNF22_7570	yes
ZNF235_9310	yes
ZNF257_113835	yes
ZNF280B_140883	yes
ZNF280D_54816	yes
ZNF300_91975	yes
ZNF326_284695	yes
ZNF334_55713	yes
ZNF420_147923	yes
ZNF43_7594	yes
ZNF518A_9849	yes
ZNF528_84436	yes
ZNF571-AS1_100507433	no
ZNF596_169270	yes
ZNF703_80139	yes
ZNF727_442319	no
ZNF776_284309	yes
ZNF883_169834	no
ZSWIM6_57688	yes
ZW10_9183	yes
ZWINT_11130	yes
ZYX_7791	yes

## Sheet: Suppl. Table S3
Suppl. Table S3: Results from linear regression analysis correlating gene expression and SUVmax. 23 genes with high effect size (abs(slope)>0.146) are annotated, sorted by decreasing effect size.
								Prognostic for survival (www.proteinatlas.org)
GeneSymbol_EntrezID	adjusted p-value	r squared (Pearson correlation)	slope from linear regression	Z-score of slope	p-value of Z-score	doubling (positive) or halving (negative) of gene expression over x SUV units	gene name	favourable	unfavourable	Annotation
NPY1R_4886	0.0755231	0.402903	-0.334181	-6.45929	1.05195e-10	-2.99239	Neuropeptide Y Receptor Y1	breast cancer	/	NPY axis; GPCR
SLC38A4_55089	0.215358	0.245469	-0.235186	-4.5189	6.21619e-06	-4.25196	Solute Carrier Family 38 Member 4	liver cancer	/	amino acid transport
PLSCR4_57088	0.0341904	0.512667	-0.222885	-4.27779	1.88759e-05	-4.48663	Phospholipid Scramblase 4	/	endometrial cancer, renal cancer
NPY5R_4889	0.331483	0.174029	-0.22176	-4.25574	2.08359e-05	-4.50938	Neuropeptide Y Receptor Y5	/	/	NPY axis; GPCR
MYL2_4633	0.0503776	0.457846	0.205383	4.11661	3.84488e-05	4.86896	Myosin Light Chain 2	/	head and neck cancer	motor proteins / muscle
GRP_2922	0.227598	0.236194	0.19315	3.87684	0.000105822	5.17732	Gastrin Releasing Peptide	/	/	muscle; proliferation; cancer
GPR174_84636	0.393585	0.148257	-0.193019	-3.69239	0.000222156	-5.18085	G Protein-Coupled Receptor 174	/	/	GPCR
PGAP1_80055	0.134591	0.31554	-0.192769	-3.6875	0.000226464	-5.18755	Post-GPI Attachment To Proteins Inositol Deacylase 1	/	/
CLVS2_134829	0.130424	0.320722	-0.185948	-3.5538	0.000379711	-5.37785	Clavesin 2	/	/
NEB_4703	0.0723436	0.426035	0.176753	3.55543	0.000377357	5.65763	Nebulin	/	/	muscle; membrane
FAXDC2_10826	0.0294627	0.589376	-0.1765	-3.3686	0.000755506	-5.66574	Fatty Acid Hydroxylase Domain Containing 2	renal cancer, liver cancer	/	differentiation
DNASE1L3_1776	0.419729	0.133949	-0.174389	-3.32724	0.000877112	-5.7343	Deoxyribonuclease 1 Like 3	renal cancer, liver cancer	/	apoptosis; differentiation
FRZB_2487	0.288378	0.20168	-0.172075	-3.28187	0.00103121	-5.81143	Frizzled Related Protein	/	renal cancer	GPCR; Wnt signaling
ZDHHC21_340481	0.130268	0.327476	-0.171952	-3.27947	0.00104002	-5.81557	Zinc Finger DHHC-Type Palmitoyltransferase 21	urothelial cancer, renal cancer	/	metabolism
SYT1_6857	0.296563	0.196423	-0.171206	-3.26485	0.00109522	-5.84091	Synaptotagmin 1	/	/	signaling
SGIP1_84251	0.216149	0.248229	-0.162911	-3.10226	0.00192049	-6.13831	SH3GL Interacting Endocytic Adaptor 1	/	/	signaling; energy homeostasis
TES_26136	0.158373	0.293269	-0.157501	-2.99622	0.00273347	-6.34915	Testin LIM Domain Protein	renal cancer	pancreatic cancer	tumor suppressor
NETO2_81831	0.0371875	0.514882	0.156769	3.16374	0.00155754	6.3788	Neuropilin And Tolloid Like 2	/	renal cancer	signaling
C5_727	0.0723436	0.433583	-0.155909	-2.965	0.00302679	-6.41401	Complement C5	liver cancer	/	inflammation
ABCA5_23461	0.305753	0.190083	-0.153533	-2.91843	0.00351794	-6.51327	ATP Binding Cassette Subfamily A Member 5	pancreatic cancer	/	molecule transport
SLC17A8_246213	0.196241	0.083112	-0.153322	-2.91431	0.00356474	-6.5222	Solute Carrier Family 17 Member 8	/	/	neurotransmitter transport; signaling
MYBL2_4605	0.0294627	0.57946	0.149404	3.01938	0.00253291	6.69325	MYB Proto-Oncogene Like 2	/	renal cancer, liver cancer, endometrial cancer	cell survival, proliferation, and differentiation
ELOVL2_54898	0.0341904	0.53644	0.147905	2.98999	0.00278988	6.76112	ELOVL Fatty Acid Elongase 2	breast cancer	/	lipids and membrane

## Sheet: Suppl.Table S4
Suppl. Table S4: Results from GSEA analysis on 1376 genes ranked by their correlation with SUVmax. For each category (H “hallmark gene sets”, C2cp “canonical pathway”, C3tft “transcription factor targets”, C5 “ontology gene sets”) the number of annotated gene sets is given. Some gene sets are filtered out before analysis based on size (default criteria for analysis: gene set size min=15 and max=5…
			enriched among genes with positive correlation with SUVmax		enriched among genes with negative correlation with SUVmax
category	category name	number of gene sets used for analysis / number of gene sets in category	number of gene sets	sets with FDR<0.1	number of gene sets	sets with FDR<0.1
H	hallmark gene sets	32/50	13	3	19	0
C2cp	canonical pathway	129/2922	74	16	55	2
C3tft	transcription factor targets	730/1133	285	3	445	0
C5	ontology gene sets	1748/14998	852	71	896	0

## Sheet: Suppl. Table S5a
Suppl. Table S5: List of genes in GSEA core enrichments, which contribute most to the enrichments found.
(a) Term "REACTOME_PEPTIDE_LIGAND_BINDING_RECEPTORS".
NAME	SYMBOL	RANK IN GENE LIST	RANK METRIC SCORE (=SLOPE)	RUNNING ES	CORE ENRICHMENT
row_0	GRP	1	0.19315	0.157541	No
row_1	PENK	240	0.039346	0.0145254	No
row_2	APLNR	306	0.0316861	-0.0073739	No
row_3	CXCL13	415	0.0188808	-0.0714307	No
row_4	CCL4	435	0.0168513	-0.071613	No
row_5	F2R	466	0.0134706	-0.0826658	No
row_6	EDN1	477	0.0125846	-0.0797171	No
row_7	PPBP	540	0.00683617	-0.119771	No
row_8	CXCL16	627	0.00145531	-0.181906	No
row_9	CCL19	669	-0.00200717	-0.210453	No
row_10	HEBP1	673	-0.00221816	-0.210845	No
row_11	ACKR3	694	-0.00438876	-0.221976	No
row_12	GRPR	774	-0.011556	-0.27068	No
row_13	C3	855	-0.018366	-0.31454	No
row_14	NPY	1352	-0.135681	-0.568599	Yes
row_15	C5	1361	-0.155909	-0.44673	Yes
row_16	NPY5R	1372	-0.22176	-0.272373	Yes
row_17	NPY1R	1375	-0.334181	2.08383e-08	Yes

## Sheet: Suppl. Table S5b
Suppl. Table S5: List of genes in GSEA core enrichments, which contribute most to the enrichments found.
(b) Term "WP_GPCRS_CLASS_A_RHODOPSINLIKE".
NAME	SYMBOL	RANK IN GENE LIST	RANK METRIC SCORE (=SLOPE)	RUNNING ES	CORE ENRICHMENT
row_0	ADORA3	28	0.0962964	0.0685044	No
row_1	APLNR	306	0.0316861	-0.105712	No
row_2	CHRM3	431	0.0173608	-0.180762	No
row_3	F2R	466	0.0134706	-0.193283	No
row_4	PTGER2	541	0.00682449	-0.241342	No
row_5	ACKR3	694	-0.00438876	-0.348964	No
row_6	OR10H1	770	-0.0112315	-0.393681	No
row_7	GRPR	774	-0.011556	-0.385196	No
row_8	HTR1F	924	-0.0235033	-0.472933	No
row_9	GPR20	984	-0.0293375	-0.489145	No
row_10	LPAR4	1109	-0.0428542	-0.540613	Yes
row_11	LPAR6	1112	-0.0435711	-0.501778	Yes
row_12	GPR174	1371	-0.193019	-0.512795	Yes
row_13	NPY5R	1372	-0.22176	-0.30766	Yes
row_14	NPY1R	1375	-0.334181	7.4564e-08	Yes

## Sheet: Suppl. Table S5c
Suppl. Table S5: List of genes in GSEA core enrichments, which contribute most to the enrichments found.
(c) Transcription factor RNF2.
NAME	SYMBOL	RANK IN GENE LIST	RANK METRIC SCORE (=SLOPE)	RUNNING ES	CORE ENRICHMENT
row_0	MYBL2	4	0.149404	0.0380887	Yes
row_1	GINS1	14	0.117839	0.0636165	Yes
row_2	ESPL1	27	0.0963956	0.0809178	Yes
row_3	MND1	31	0.0927261	0.104158	Yes
row_4	RRM2	33	0.0922554	0.128812	Yes
row_5	TROAP	52	0.079548	0.136837	Yes
row_6	E2F8	53	0.0789994	0.15861	Yes
row_7	UBE2C	54	0.0781645	0.180153	Yes
row_8	DLGAP5	55	0.078063	0.201668	Yes
row_9	NCAPH	63	0.0740861	0.216681	Yes
row_10	FOXM1	66	0.0730574	0.235272	Yes
row_11	CENPA	74	0.0694652	0.249012	Yes
row_12	SPC25	81	0.0681138	0.263152	Yes
row_13	SMC4	86	0.0668708	0.278494	Yes
row_14	UBE3D	90	0.0657847	0.294308	Yes
row_15	PLCXD1	95	0.0644139	0.308972	Yes
row_16	RAD51AP1	99	0.0637023	0.324213	Yes
row_17	MCM10	126	0.0576645	0.320029	Yes
row_18	PTTG1	128	0.0574249	0.335083	Yes
row_19	CDCA8	130	0.0572055	0.350078	Yes
row_20	CIT	134	0.0564984	0.363333	Yes
row_21	CDCA7	135	0.0564081	0.378879	Yes
row_22	ZWINT	141	0.0551542	0.390219	Yes
row_23	KIF20A	142	0.0551235	0.405412	Yes
row_24	KIF14	146	0.0545279	0.418124	Yes
row_25	KIF15	159	0.0521629	0.423234	Yes
row_26	MCM5	178	0.0474886	0.422423	Yes
row_27	TACC3	185	0.0465813	0.430628	Yes
row_28	POLQ	186	0.046431	0.443425	Yes
row_29	CCNB2	187	0.0461333	0.45614	Yes
row_30	CENPK	194	0.0454542	0.464034	Yes
row_31	CENPO	197	0.0453509	0.474989	Yes
row_32	GATA2	216	0.043011	0.472944	Yes
row_33	CHD7	220	0.0426843	0.482392	Yes
row_34	NCAPG2	231	0.041022	0.485976	Yes
row_35	BLM	232	0.0410109	0.497279	Yes
row_36	STIL	238	0.03975	0.504373	Yes
row_37	HEY2	249	0.0387491	0.507331	Yes
row_38	FANCD2	269	0.0359011	0.502554	Yes
row_39	NDC80	275	0.0351335	0.508376	Yes
row_40	SHCBP1	278	0.034852	0.516437	Yes
row_41	ASPM	298	0.0325434	0.510735	Yes
row_42	CEP55	303	0.031976	0.516459	Yes
row_43	KPNA2	309	0.0311685	0.521188	Yes
row_44	POLE	318	0.0302292	0.523342	Yes
row_45	C1orf112	356	0.0261761	0.501985	No
row_46	FANCI	376	0.0230734	0.493673	No
row_47	LSM5	384	0.0219663	0.494321	No
row_48	PARPBP	396	0.0206876	0.491529	No
row_49	RFC3	443	0.0156111	0.46031	No
row_50	SMC6	458	0.0143722	0.453461	No
row_51	RPL39L	462	0.0137553	0.454935	No
row_52	WNK1	479	0.0124797	0.446019	No
row_53	CDC25C	481	0.012331	0.448646	No
row_54	INTS7	531	0.00783321	0.412967	No
row_55	MRPL13	533	0.00771149	0.41432	No
row_56	ZW10	542	0.0068081	0.410019	No
row_57	ARHGAP19	543	0.00677361	0.411886	No
row_58	DLX1	558	0.0059627	0.402718	No
row_59	NUDCD2	566	0.00522479	0.398753	No
row_60	CDKN2C	589	0.00374819	0.382797	No
row_61	SNRPD2	631	0.000904704	0.351387	No
row_62	TOPBP1	640	0.000267313	0.345283	No
row_63	DNMT3B	645	-1.82266e-05	0.342199	No
row_64	EPOR	674	-0.00224622	0.321196	No
row_65	RGS5	720	-0.00632674	0.288191	No
row_66	MASTL	736	-0.00789318	0.278783	No
row_67	HOXD11	742	-0.00822806	0.27719	No
row_68	TRMT13	762	-0.0101918	0.265327	No
row_69	DZIP3	918	-0.0229247	0.151955	No
row_70	HPGD	920	-0.023046	0.157534	No
row_71	RFWD3	947	-0.0262688	0.144697	No
row_72	CEP192	951	-0.0267358	0.149749	No
row_73	FBXO15	957	-0.0270492	0.153343	No
row_74	DIAPH3	999	-0.0309591	0.130215	No
row_75	ZNF43	1099	-0.0412244	0.0651294	No
row_76	SLFN11	1214	-0.0570603	-0.00717501	No
row_77	TMEFF2	1247	-0.0627264	-0.0145974	No
row_78	EPHA5	1331	-0.0987014	-0.0514868	No
row_79	TNKS	1345	-0.118537	-0.0288554	No
row_80	CLVS2	1369	-0.185948	0.00463329	No

## Sheet: Suppl. Table S5d
Suppl. Table S5: List of genes in GSEA core enrichments, which contribute most to the enrichments found.
(d) E2F family of transcription factors.
NAME	SYMBOL	RANK IN GENE LIST	RANK METRIC SCORE (=SLOPE)	RUNNING ES	CORE ENRICHMENT
row_0	RRM2	33	0.0922554	0.0779944	Yes
row_1	E2F8	53	0.0789994	0.151645	Yes
row_2	GMNN	87	0.0663342	0.200852	Yes
row_3	NELL2	92	0.0653371	0.270449	Yes
row_4	CDCA7	135	0.0564081	0.30196	Yes
row_5	E2F7	143	0.0547879	0.357617	Yes
row_6	ATF5	151	0.0538123	0.412191	Yes
row_7	DNMT1	179	0.0470971	0.444481	Yes
row_8	NRP2	222	0.0424472	0.460488	Yes
row_9	POLE2	245	0.0391155	0.487621	Yes
row_10	RASAL2	263	0.0367941	0.515881	Yes
row_11	FANCD2	269	0.0359011	0.552046	Yes
row_12	ID3	332	0.0285338	0.537775	Yes
row_13	MCM2	350	0.0268103	0.554948	Yes
row_14	DMD	360	0.0251422	0.576199	Yes
row_15	STAG1	413	0.0190416	0.558799	No
row_16	SMC6	458	0.0143722	0.542144	No
row_17	INTS7	531	0.00783321	0.49747	No
row_18	PCSK1	535	0.00742954	0.503498	No
row_19	PRRC2C	587	0.00384262	0.469959	No
row_20	TOPBP1	640	0.000267313	0.431709	No
row_21	PODN	641	0.00023681	0.431972	No
row_22	KPNB1	643	0.000146783	0.431394	No
row_23	TRMT13	762	-0.0101918	0.355241	No
row_24	SMC3	895	-0.0208955	0.280596	No
row_25	FMO4	980	-0.0290302	0.250568	No
row_26	ALDH6A1	1066	-0.0373678	0.229058	No

## Sheet: Suppl. Table S5e
Suppl. Table S5: List of genes in GSEA core enrichments, which contribute most to the enrichments found.
(e) Transcription factor TCF3.
NAME	SYMBOL	RANK IN GENE LIST	RANK METRIC SCORE (=SLOPE)	RUNNING ES	CORE ENRICHMENT
row_0	NETO2	3	0.156769	0.183826	Yes
row_1	DPYSL5	8	0.135012	0.341098	Yes
row_2	FLNC	73	0.07012	0.377248	Yes
row_3	BCL11B	80	0.0684972	0.454119	Yes
row_4	STC2	83	0.0678567	0.533171	Yes
row_5	CD47	110	0.0615948	0.587145	Yes
row_6	CDH2	148	0.054258	0.624325	Yes
row_7	MACF1	195	0.0454006	0.644376	Yes
row_8	MTSS1	214	0.0431561	0.682353	Yes
row_9	PODXL	297	0.0325488	0.660683	No
row_10	HOXB7	468	0.0133837	0.551565	No
row_11	PARP8	493	0.0113361	0.54737	No
row_12	DGKD	576	0.00449531	0.49241	No
row_13	KLF10	871	-0.0190844	0.29888	No
row_14	DSCAM	891	-0.0205508	0.309296	No
row_15	DAAM1	1075	-0.0386384	0.220588	No
